# Supplementary material for: Zwitterionic Pathway in the Diels–Alder Reaction: Solvent and Substituent Effects from ωB97XD/6-311G(d) Calculations
Source: Molecules. 2025 Dec 9;30(24):4710. doi: 10.3390/molecules30244710 (PMC12735418; doi:10.3390/molecules30244710)
Supplement: Supplementary file 1 [file molecules-30-04710-s001.zip]

Archive with 1 entries (1 files):
- molecules-4012828-supplementary.pdf
